# Supplementary material for: Characterization of the Role of the Neoxanthin Synthase Gene BoaNXS in Carotenoid Biosynthesis in Chinese Kale
Source: Genes (Basel). 2021 Jul 24;12(8):1122. doi: 10.3390/genes12081122 (PMC8393425; doi:10.3390/genes12081122)
Supplement: Supplementary file 1 [file genes-12-01122-s001.zip]

Archive with 1 entries (1 files):
- genes-1271083-SI.pdf
